# Supplementary material for: First records of the genera Sivaloka Distant, 1906, with two new species from China, and description of a new species of genus Kodaianella Fennah, 1956 (Hemiptera, Fulgoromorpha, Issidae)
Source: Zookeys. 2020 Mar 9;917:85–104. doi: 10.3897/zookeys.917.47326 (PMC7076059; doi:10.3897/zookeys.917.47326)
Supplement: XML Treatment for Kodaianella [file zookeys.917.47326-treatment1.xml]

<!DOCTYPE tp:taxon-treatment
  PUBLIC "-//TaxonX//DTD Taxonomic Treatment Publishing DTD v0 20100105//EN" "tax-treatment-NSO.dtd">
<tp:taxon-treatment xmlns:tp="http://www.plazi.org/taxpub"><tp:treatment-meta><kwd-group><label>Taxon classification</label><kwd><named-content xmlns:xlink="http://www.w3.org/1999/xlink" content-type="kingdom">Animalia</named-content></kwd><kwd><named-content xmlns:xlink="http://www.w3.org/1999/xlink" content-type="order">Hemiptera</named-content></kwd><kwd><named-content xmlns:xlink="http://www.w3.org/1999/xlink" content-type="family">Issidae</named-content></kwd></kwd-group><mixed-citation publication-type="journal"><person-group><name><surname>Chang</surname><given-names>Zhi-Min</given-names></name><name><surname>Yang</surname><given-names>Lin</given-names></name><name><surname>Chen</surname><given-names>Xiang-Sheng</given-names></name></person-group><article-title>First records of the genera <italic><tp:taxon-name><tp:taxon-name-part taxon-name-part-type="genus" reg="Sivaloka">Sivaloka</tp:taxon-name-part></tp:taxon-name></italic> Distant, 1906, with two new species from China, and description of a new species of genus <italic><tp:taxon-name><tp:taxon-name-part taxon-name-part-type="genus" reg="Kodaianella">Kodaianella</tp:taxon-name-part></tp:taxon-name></italic> Fennah, 1956 (<tp:taxon-name><tp:taxon-name-part taxon-name-part-type="order">Hemiptera</tp:taxon-name-part></tp:taxon-name>, <tp:taxon-name><tp:taxon-name-part taxon-name-part-type="infraorder">Fulgoromorpha</tp:taxon-name-part></tp:taxon-name>, <tp:taxon-name><tp:taxon-name-part taxon-name-part-type="family">Issidae</tp:taxon-name-part></tp:taxon-name>)</article-title><source>Zookeys</source><day>09</day><month>3</month><year>2020</year><volume>917</volume><fpage>85</fpage><lpage>104</lpage><pub-id pub-id-type="doi">10.3897/zookeys.917.47326</pub-id></mixed-citation></tp:treatment-meta><tp:nomenclature><label>Genus</label><tp:taxon-name><object-id xmlns:xlink="http://www.w3.org/1999/xlink" content-type="arpha" xlink:type="simple">DAA93313-15B5-5F3C-90E6-F07518FA770A</object-id>
            <tp:taxon-name-part taxon-name-part-type="genus" reg="Kodaianella">Kodaianella</tp:taxon-name-part>
          </tp:taxon-name><tp:taxon-authority>Fennah, 1956</tp:taxon-authority><tp:nomenclature-citation-list><tp:nomenclature-citation><tp:taxon-name>
                <tp:taxon-name-part taxon-name-part-type="genus" reg="Kodaianella">Kodaianella</tp:taxon-name-part>
              </tp:taxon-name><comment><xref ref-type="bibr" rid="B9">Fennah 1956</xref>: 508; <xref ref-type="bibr" rid="B16">Zhang and Chen 2010</xref>: 62; <xref ref-type="bibr" rid="B12">Gnezdilov 2013</xref>: 42; <xref ref-type="bibr" rid="B6">Chen et al. 2014</xref>: 136.</comment></tp:nomenclature-citation></tp:nomenclature-citation-list></tp:nomenclature><tp:treatment-sec sec-type="type species" id="SECID0EHQAE"><title>Type species.</title><p><italic><tp:taxon-name><tp:taxon-name-part taxon-name-part-type="genus" reg="Kodaianella">Kodaianella</tp:taxon-name-part> <tp:taxon-name-part taxon-name-part-type="species" reg="bicinctifrons">bicinctifrons</tp:taxon-name-part></tp:taxon-name></italic> Fennah, 1956.</p></tp:treatment-sec><tp:treatment-sec sec-type="description" id="SECID0EYQAE"><title>Diagnostic characters.</title><p>Body size small, slightly flat in dorsal view (Fig. <xref ref-type="fig" rid="F1">1</xref>). Width of head (Figs <xref ref-type="fig" rid="F1">1</xref>, <xref ref-type="fig" rid="F1">3</xref>) including eyes, narrower than pronotum. Vertex (Fig. <xref ref-type="fig" rid="F1">3</xref>) irregularly quadrangular, with width at base ca 1.7–2.3 times longer than length in middle; disc of vertex slightly depressed, with median carina linear or obscure; anterior margin slightly arched, convex; posterior margin obviously arched or obtusely concave. Gena in lateral view (Fig. <xref ref-type="fig" rid="F1">4</xref>) with one obvious ocellus between compound eye and antenna. Frons (Fig. <xref ref-type="fig" rid="F1">5</xref>) irregularly hexagonal, nearly flat, with median carina explicit and straight, reaching to 2/3 of frons, without lateral carinae; maximum width broader than length in middle; base slightly narrow, broader toward to apical margin; lateral margins of frons incurved below level of socket of antennae, with verrucae near lateral margins. Clypeus (Fig. <xref ref-type="fig" rid="F1">5</xref>) triangular, with median carina obscure or absent. Rostrum (Fig. <xref ref-type="fig" rid="F1">5</xref>) nearly surpassing mesotrochanters. Pronotum (Figs <xref ref-type="fig" rid="F1">1</xref>, <xref ref-type="fig" rid="F1">3</xref>) triangular, with median carina distinct or obscure and degraded, with distinct lateral carinae, without sub-lateral carinae; apical margin obtusely angled convex; posterior margin slightly arched or nearly straight. Mesonotum (Fig. <xref ref-type="fig" rid="F1">3</xref>) triangular, with median carina obvious or obscure or absent, sub-lateral carinae absent. Forewings (Figs <xref ref-type="fig" rid="F1">1</xref>, <xref ref-type="fig" rid="F1">2</xref>, <xref ref-type="fig" rid="F1">6</xref>) irregularly quadrangular, length ca 1.6–2.4 times longer than maximum width; anterior margin obviously arched; posterior margin straight; apical margin nearly truncated; longitudinal veins obvious and short transverse veins numerous and not obvious; with “hypocostal plate”, ScP and RP convergent near base, ScP and RP veins long, not forked, nearly reaching apical margin of forewings; MP bifurcating into two branches near base; CuA forked into two branches near middle; CuP present; Pcu and A<sub>1</sub> united near middle of clavus. Hindwings (Fig. <xref ref-type="fig" rid="F1">7</xref>) with three lobes: ScP-R-MP-Cu lobe developed; Pcu-A<sub>1</sub> lobe distinctly thinner, less than half as wide as ScP-R-MP-Cu lobe; A<sub>2</sub> lobe thinner, distinctly surpassing half-length of Pcu-A<sub>1</sub> lobe, anterior and posterior margins subparallel; Pcu simple, anastomosing with A<sub>11</sub>; A<sub>11</sub> unbranched, A<sub>12</sub> simple and straight; A<sub>2</sub> unbranched, not reaching to apical margin of hindwings. Hind tibiae with 2 lateral spines in distal half and 8–10 apical spines; first metatarsomere with 7–11 apical spines; second metatarsomere with 2 apical spines; spinal formula of hind leg (2)8–10/7–11/2.</p></tp:treatment-sec><tp:treatment-sec sec-type="Male genitalia" id="SECID0EKTAE"><title>Male genitalia.</title><p>Anal tube (Figs <xref ref-type="fig" rid="F1">8</xref>, <xref ref-type="fig" rid="F1">9</xref>) irregularly triangular, longer in middle than maximum width in dorsal view, basal part narrow, apical part broader, maximum width near apical margin. Anal style (Fig. <xref ref-type="fig" rid="F1">9</xref>) moderately long, not surpassing anal tube. Pygofer (Fig. <xref ref-type="fig" rid="F1">8</xref>) symmetrical, irregularly rectangular; anterior and posterior margins nearly parallel in lateral view; dorsal and ventral margins nearly parallel in lateral view. Genital styles (Figs <xref ref-type="fig" rid="F1">8</xref>, <xref ref-type="fig" rid="F1">10</xref>) irregularly triangular; dorso-anterior margin not obvious, dorso-posterior margin and ventral margin nearly parallel. Capitulum of genital styles obvious and long (Fig. <xref ref-type="fig" rid="F1">11</xref>). Phallobase (Figs <xref ref-type="fig" rid="F1">12</xref>, <xref ref-type="fig" rid="F1">13</xref>) symmetrical, “U”-liked tubular in lateral view; dorsal lobe with apical part membranous, with various processes in lateral view. Aedeagus (Figs <xref ref-type="fig" rid="F1">12</xref>, <xref ref-type="fig" rid="F1">13</xref>) with one hooked process in lateral view.</p><fig id="F1" position="float" orientation="portrait"><object-id xmlns:xlink="http://www.w3.org/1999/xlink" content-type="doi" xlink:type="simple">10.3897/zookeys.917.47326.figures1-13</object-id><object-id xmlns:xlink="http://www.w3.org/1999/xlink" content-type="arpha" xlink:type="simple">326A93A0-8290-5EBC-B098-73CC3E70C446</object-id><label>Figures 1–13.</label><caption><p><italic><tp:taxon-name><tp:taxon-name-part taxon-name-part-type="genus" reg="Kodaianella">Kodaianella</tp:taxon-name-part> <tp:taxon-name-part taxon-name-part-type="species" reg="furcata">furcata</tp:taxon-name-part></tp:taxon-name></italic> Chang &amp; Chen, sp. nov. <bold>1</bold> habitus, dorsal view <bold>2</bold> habitus, lateral view <bold>3</bold> head and thorax, dorsal view <bold>4</bold> head and thorax, lateral view <bold>5</bold> head, ventral view <bold>6</bold> forewing <bold>7</bold> hindwing <bold>8</bold> male genitalia, lateral view <bold>9</bold> male anal segment, dorsal view <bold>10</bold> genital styles, lateral view <bold>11</bold> capitulum of genital styles, ventral view <bold>12</bold> phallobase and aedeagus, lateral view <bold>13</bold> phallobase and aedeagus, ventral view. Scale bars: 0.5 mm. Abbreviations: a = rod-like process; b = hook-like process; c = ventral lobe; d = long forked process.</p></caption><graphic xmlns:xlink="http://www.w3.org/1999/xlink" xlink:href="zookeys-917-085-g001.jpg" position="float" orientation="portrait" xlink:type="simple" id="oo_387722.jpg"><uri content-type="original_file" xlink:type="simple">https://binary.pensoft.net/fig/387722</uri></graphic></fig></tp:treatment-sec><tp:treatment-sec sec-type="Female genitalia" id="SECID0EOWAE"><title>Female genitalia</title><p>(Figs <xref ref-type="fig" rid="F2">14</xref>–<xref ref-type="fig" rid="F3">28</xref>). Anal tube (Figs <xref ref-type="fig" rid="F2">17</xref>, <xref ref-type="fig" rid="F3">23</xref>) oblong, obviously longer in middle than its width; apical margin arched, convex; lateral margin parallel. Anal style (Figs <xref ref-type="fig" rid="F2">17</xref>, <xref ref-type="fig" rid="F3">23</xref>) long or short, located near base of anal tube. Hind margin of gonocoxa VIII with endogonocoxal lobe not obvious (Figs <xref ref-type="fig" rid="F2">18</xref>, <xref ref-type="fig" rid="F3">24</xref>); endogonocoxal process membranous, gradually narrowing. Anterior connective lamina of gonapophyses VIII (Figs <xref ref-type="fig" rid="F2">18</xref>, <xref ref-type="fig" rid="F3">24</xref>) irregularly rectangular, with two lateral teeth bearing two keels in lateral group and three teeth in apical group. Posterior connective lamina of gonapophyses IX (Figs <xref ref-type="fig" rid="F2">19</xref>, <xref ref-type="fig" rid="F2">20</xref>, <xref ref-type="fig" rid="F3">25</xref>, <xref ref-type="fig" rid="F3">26</xref>) triangular, with lateral field membranous; sublateral field with two sclerous triangular processes in lateral margin (Figs <xref ref-type="fig" rid="F2">19</xref>, <xref ref-type="fig" rid="F3">25</xref>); median field with unobvious prominence (median dorsal process) (Figs <xref ref-type="fig" rid="F2">19</xref>, <xref ref-type="fig" rid="F3">25</xref>); ventroposterior lobes acutely bent at an angle (posterior ventral lobes) (Figs <xref ref-type="fig" rid="F2">20</xref>, <xref ref-type="fig" rid="F3">26</xref>). Gonoplacs (Figs <xref ref-type="fig" rid="F2">21</xref>, <xref ref-type="fig" rid="F3">27</xref>) irregularly rounded, without keels. Hind margin of sternite VII (Figs <xref ref-type="fig" rid="F2">22</xref>, <xref ref-type="fig" rid="F3">28</xref>) median area raised in ventral view, with small incision in middle.</p><fig id="F2" position="float" orientation="portrait"><object-id xmlns:xlink="http://www.w3.org/1999/xlink" content-type="doi" xlink:type="simple">10.3897/zookeys.917.47326.figures14-22</object-id><object-id xmlns:xlink="http://www.w3.org/1999/xlink" content-type="arpha" xlink:type="simple">BEAF6D7B-A6EC-5366-A0AA-1E3849E71C3A</object-id><label>Figures 14–22.</label><caption><p>Female genitalia. <italic><tp:taxon-name><tp:taxon-name-part taxon-name-part-type="genus" reg="Kodaianella">Kodaianella</tp:taxon-name-part> <tp:taxon-name-part taxon-name-part-type="species" reg="bicinctifrons">bicinctifrons</tp:taxon-name-part></tp:taxon-name></italic> Fennah, 1956 <bold>14</bold> overall, dorsal view <bold>15</bold> overall, lateral view <bold>16</bold> overall, ventral view <bold>17</bold> female anal segment, dorsal view <bold>18</bold> anterior connective lamina of gonapophyses VIII, lateral view <bold>19</bold> posterior connective lamina of gonapophyses IX, dorsal view <bold>20</bold> posterior connective lamina of gonapophyses IX, lateral view <bold>21</bold> gonoplacs, lateral view <bold>22</bold> sternite VII, ventral view. Scale bars: 0.5 mm. Abbreviations: lf = lateral field of posterior connective lamina of gonapophyses IX; slf = sublateral field of posterior connective lamina of gonapophyses IX; mf = medial field of posterior connective lamina of gonapophyses IX; mdp = medial dorsal process; pvb = posterior ventral lobes; a = triangular process.</p></caption><graphic xmlns:xlink="http://www.w3.org/1999/xlink" xlink:href="zookeys-917-085-g002.jpg" position="float" orientation="portrait" xlink:type="simple" id="oo_387723.jpg"><uri content-type="original_file" xlink:type="simple">https://binary.pensoft.net/fig/387723</uri></graphic></fig><fig id="F3" position="float" orientation="portrait"><object-id xmlns:xlink="http://www.w3.org/1999/xlink" content-type="doi" xlink:type="simple">10.3897/zookeys.917.47326.figures23-28</object-id><object-id xmlns:xlink="http://www.w3.org/1999/xlink" content-type="arpha" xlink:type="simple">7FB760E5-3ADB-51EC-BF4A-3787FAFAEA94</object-id><label>Figures 23–28.</label><caption><p>Female genitalia. <italic><tp:taxon-name><tp:taxon-name-part taxon-name-part-type="genus" reg="Kodaianella">Kodaianella</tp:taxon-name-part> <tp:taxon-name-part taxon-name-part-type="species" reg="longispina">longispina</tp:taxon-name-part></tp:taxon-name></italic> Zhang &amp; Chen, 2010 <bold>23</bold> female anal segment, dorsal view <bold>24</bold> anterior connective lamina of gonapophyses VIII, lateral view <bold>25</bold> posterior connective lamina of gonapophyses IX, dorsal view <bold>26</bold> posterior connective lamina of gonapophyses IX, lateral view <bold>27</bold> gonoplacs, lateral view <bold>28</bold> sternite VII, ventral view. Scale bars: 0.5 mm.</p></caption><graphic xmlns:xlink="http://www.w3.org/1999/xlink" xlink:href="zookeys-917-085-g003.jpg" position="float" orientation="portrait" xlink:type="simple" id="oo_387724.jpg"><uri content-type="original_file" xlink:type="simple">https://binary.pensoft.net/fig/387724</uri></graphic></fig></tp:treatment-sec><ref-list><ref id="B9"><mixed-citation xmlns:xlink="http://www.w3.org/1999/xlink" xlink:type="simple"><person-group><name name-style="western"><surname>Fennah</surname><given-names>RG</given-names></name></person-group> (<year>1956</year>) <article-title><tp:taxon-name><tp:taxon-name-part taxon-name-part-type="superfamily">Fulgoroidea</tp:taxon-name-part></tp:taxon-name> from southern China.</article-title><source>Proceedings of the California Academy of Sciences</source><volume>28</volume>(<issue>4</issue>): <fpage>441</fpage>–<lpage>527</lpage>.</mixed-citation></ref><ref id="B16"><mixed-citation xmlns:xlink="http://www.w3.org/1999/xlink" xlink:type="simple"><person-group><name name-style="western"><surname>Zhang</surname><given-names>ZG</given-names></name><name name-style="western"><surname>Chen</surname><given-names>XS</given-names></name></person-group> (<year>2010</year>) <article-title>Taxonomic study of the genus <italic><tp:taxon-name><tp:taxon-name-part taxon-name-part-type="genus">Kodaianella</tp:taxon-name-part></tp:taxon-name></italic> Fennah (<tp:taxon-name><tp:taxon-name-part taxon-name-part-type="order">Hemiptera</tp:taxon-name-part></tp:taxon-name>: <tp:taxon-name><tp:taxon-name-part taxon-name-part-type="infraorder">Fulgoromorpha</tp:taxon-name-part></tp:taxon-name>: <tp:taxon-name><tp:taxon-name-part taxon-name-part-type="family">Issidae</tp:taxon-name-part></tp:taxon-name>).</article-title><source>Zootaxa</source><volume>2654</volume>: <fpage>61</fpage>–<lpage>68</lpage>. <ext-link xlink:type="simple" ext-link-type="doi" xlink:href="10.11646/zootaxa.2654.1.6">https://doi.org/10.11646/zootaxa.2654.1.6</ext-link></mixed-citation></ref><ref id="B12"><mixed-citation xmlns:xlink="http://www.w3.org/1999/xlink" xlink:type="simple"><person-group><name name-style="western"><surname>Gnezdilov</surname><given-names>VM</given-names></name></person-group> (<year>2013</year>) <article-title>On the genera <italic><tp:taxon-name><tp:taxon-name-part taxon-name-part-type="genus">Sivaloka</tp:taxon-name-part></tp:taxon-name></italic> Distant, 1906 and <italic><tp:taxon-name><tp:taxon-name-part taxon-name-part-type="genus">Kodaianella</tp:taxon-name-part></tp:taxon-name></italic> Fennah, 1956 (<tp:taxon-name><tp:taxon-name-part taxon-name-part-type="order">Hemiptera</tp:taxon-name-part></tp:taxon-name>: <tp:taxon-name><tp:taxon-name-part taxon-name-part-type="superfamily">Fulgoroidea</tp:taxon-name-part></tp:taxon-name>: <tp:taxon-name><tp:taxon-name-part taxon-name-part-type="family">Issidae</tp:taxon-name-part></tp:taxon-name>).</article-title><source>Deutsche Entomologische Zeitschrift</source><volume>60</volume>(<issue>1</issue>): <fpage>41</fpage>–<lpage>44</lpage>. <ext-link xlink:type="simple" ext-link-type="uri" xlink:href="https://www.hemiptera-databases.org/flow/?page=explorer%26db=flow%26lang=en%26card=publication%26id=3068">https://www.hemiptera-databases.org/flow/?page=explorer&amp;db=flow&amp;lang=en&amp;card=publication&amp;id=3068</ext-link></mixed-citation></ref><ref id="B6"><mixed-citation xmlns:xlink="http://www.w3.org/1999/xlink" xlink:type="simple"><person-group><name name-style="western"><surname>Chen</surname><given-names>XS</given-names></name><name name-style="western"><surname>Zhang</surname><given-names>ZG</given-names></name><name name-style="western"><surname>Chang</surname><given-names>ZM</given-names></name></person-group> (<year>2014</year>) <source><tp:taxon-name><tp:taxon-name-part taxon-name-part-type="family">Issidae</tp:taxon-name-part></tp:taxon-name> and <tp:taxon-name><tp:taxon-name-part taxon-name-part-type="family">Caliscelidae</tp:taxon-name-part></tp:taxon-name> (<tp:taxon-name><tp:taxon-name-part taxon-name-part-type="order">Hemiptera</tp:taxon-name-part></tp:taxon-name>: <tp:taxon-name><tp:taxon-name-part taxon-name-part-type="superfamily">Fulgoroidea</tp:taxon-name-part></tp:taxon-name>) from China.</source><publisher-name>Guizhou Science and Technology Publishing House</publisher-name>, <publisher-loc>Guiyang</publisher-loc>, <size units="page">242 pp</size>.</mixed-citation></ref></ref-list></tp:taxon-treatment>
