# Supplementary material for: First records of the genera Sivaloka Distant, 1906, with two new species from China, and description of a new species of genus Kodaianella Fennah, 1956 (Hemiptera, Fulgoromorpha, Issidae)
Source: Zookeys. 2020 Mar 9;917:85–104. doi: 10.3897/zookeys.917.47326 (PMC7076059; doi:10.3897/zookeys.917.47326)
Supplement: XML Treatment for Kodaianella furcata [file zookeys.917.47326-treatment2.xml]

<!DOCTYPE tp:taxon-treatment
  PUBLIC "-//TaxonX//DTD Taxonomic Treatment Publishing DTD v0 20100105//EN" "tax-treatment-NSO.dtd">
<tp:taxon-treatment xmlns:tp="http://www.plazi.org/taxpub"><tp:treatment-meta><kwd-group><label>Taxon classification</label><kwd><named-content xmlns:xlink="http://www.w3.org/1999/xlink" content-type="kingdom">Animalia</named-content></kwd><kwd><named-content xmlns:xlink="http://www.w3.org/1999/xlink" content-type="order">Hemiptera</named-content></kwd><kwd><named-content xmlns:xlink="http://www.w3.org/1999/xlink" content-type="family">Issidae</named-content></kwd></kwd-group><mixed-citation publication-type="journal"><person-group><name><surname>Chang</surname><given-names>Zhi-Min</given-names></name><name><surname>Yang</surname><given-names>Lin</given-names></name><name><surname>Chen</surname><given-names>Xiang-Sheng</given-names></name></person-group><article-title>First records of the genera <italic><tp:taxon-name><tp:taxon-name-part taxon-name-part-type="genus" reg="Sivaloka">Sivaloka</tp:taxon-name-part></tp:taxon-name></italic> Distant, 1906, with two new species from China, and description of a new species of genus <italic><tp:taxon-name><tp:taxon-name-part taxon-name-part-type="genus" reg="Kodaianella">Kodaianella</tp:taxon-name-part></tp:taxon-name></italic> Fennah, 1956 (<tp:taxon-name><tp:taxon-name-part taxon-name-part-type="order">Hemiptera</tp:taxon-name-part></tp:taxon-name>, <tp:taxon-name><tp:taxon-name-part taxon-name-part-type="infraorder">Fulgoromorpha</tp:taxon-name-part></tp:taxon-name>, <tp:taxon-name><tp:taxon-name-part taxon-name-part-type="family">Issidae</tp:taxon-name-part></tp:taxon-name>)</article-title><source>Zookeys</source><day>09</day><month>3</month><year>2020</year><volume>917</volume><fpage>85</fpage><lpage>104</lpage><pub-id pub-id-type="doi">10.3897/zookeys.917.47326</pub-id></mixed-citation></tp:treatment-meta><tp:nomenclature><tp:taxon-name><object-id xmlns:xlink="http://www.w3.org/1999/xlink" content-type="arpha" xlink:type="simple">B32F475B-7714-5B73-A804-0D59020FC0C4</object-id>
            <tp:taxon-name-part taxon-name-part-type="genus" reg="Kodaianella">Kodaianella</tp:taxon-name-part>
            <tp:taxon-name-part taxon-name-part-type="species" reg="furcata">furcata</tp:taxon-name-part>
            <object-id xmlns:xlink="http://www.w3.org/1999/xlink" content-type="zoobank" xlink:type="simple">http://zoobank.org/EB9B5313-A0A2-4F2B-821F-FD5E8B5A342E</object-id>
          </tp:taxon-name><tp:taxon-authority>Chang &amp; Chen</tp:taxon-authority><tp:taxon-status xmlns:xlink="http://www.w3.org/1999/xlink" xlink:type="simple">sp. nov.</tp:taxon-status><xref ref-type="fig" rid="F1">Figs 1–13</xref></tp:nomenclature><tp:treatment-sec sec-type="type material" id="SECID0E1CAG"><title>Type material.</title><p>Holotype: ♂, China: Guangxi, Nonggang National Nature Reserve (<named-content xmlns:xlink="http://www.w3.org/1999/xlink" content-type="dwc:verbatimCoordinates" xlink:type="simple"><named-content content-type="geo-json" specific-use="{&#34;type&#34;:&#34;Point&#34;,&#34;coordinates&#34;:[106.966667,22.466667]}" id="NCID0EDDAG" xlink:type="simple">22°28'N, 106°58'E</named-content></named-content>), 8 May 2011, H Li leg.; paratypes: 5♂♂, same data as holotype (<abbrev xmlns:xlink="http://www.w3.org/1999/xlink" content-type="institution" xlink:title="Institute of Entomology, Guizhou University, Guiyang, China" id="ABBRID0EIDAG" xlink:type="simple">IEGU</abbrev>); 1♂, Guangxi, Nonggang National Nature Reserve (<named-content xmlns:xlink="http://www.w3.org/1999/xlink" content-type="dwc:verbatimCoordinates" xlink:type="simple"><named-content content-type="geo-json" specific-use="{&#34;type&#34;:&#34;Point&#34;,&#34;coordinates&#34;:[106.966667,22.466667]}" id="NCID0EQDAG" xlink:type="simple">22°28'N, 106°58'E</named-content></named-content>), 7–8 May 2012, H Li and N-N Yang, leg.</p></tp:treatment-sec><tp:treatment-sec sec-type="diagnosis" id="SECID0EVDAG"><title>Diagnosis.</title><p>This species is similar to <italic><tp:taxon-name><tp:taxon-name-part taxon-name-part-type="genus" reg="Kodaianella">K.</tp:taxon-name-part> <tp:taxon-name-part taxon-name-part-type="species" reg="longispina">longispina</tp:taxon-name-part></tp:taxon-name></italic> Zhang &amp; Chen, 2010 in appearance, but it differs from the latter in having the phallobase with dorsal lobe bearing one rod-like process near its apical part in lateral view (Fig. <xref ref-type="fig" rid="F1">12a</xref>); the phallobase with ventral lobe distinct short, apical part finger-liked in ventral view (Fig. <xref ref-type="fig" rid="F1">13c</xref>); and the aedeagus in lateral view, with a forked and hooked process near the apical 1/3 (Fig. <xref ref-type="fig" rid="F1">12d</xref>).</p></tp:treatment-sec><tp:treatment-sec sec-type="description" id="SECID0ESEAG"><title>Description.</title><p>Body length: male 3.94–4.18 mm; forewing: male 3.16–3.45 mm.</p></tp:treatment-sec><tp:treatment-sec sec-type="Coloration" id="SECID0EXEAG"><title>Coloration.</title><p>General color brown (Figs <xref ref-type="fig" rid="F1">1</xref>, <xref ref-type="fig" rid="F1">2</xref>). Vertex, pronotum, and mesonotum (Fig. <xref ref-type="fig" rid="F1">3</xref>) black-brown. Frons (Fig. <xref ref-type="fig" rid="F1">5</xref>) black-brown, with pale yellow verrucae along base and lateral margins. Clypeus (Fig. <xref ref-type="fig" rid="F1">5</xref>) yellow-brown. Compound eyes black-brown, ocelli pale green (Fig. <xref ref-type="fig" rid="F1">4</xref>). Forewings (Fig. <xref ref-type="fig" rid="F1">2</xref>) yellow-brown, with dark spots. Legs yellow-brown, with tips of spines on hind tibiae and tarsi black.</p></tp:treatment-sec><tp:treatment-sec sec-type="Head and thorax" id="SECID0EZFAG"><title>Head and thorax.</title><p>Head (Fig. <xref ref-type="fig" rid="F1">3</xref>) including eyes, slightly narrower than pronotum (0.96: 1.00). Vertex (Fig. <xref ref-type="fig" rid="F1">3</xref>) shorter in middle than the width at base (0.43: 1.00), with median carina linear; anterior margin slightly convexly arched; posterior margin obviously obtusely concave. Frons (Fig. <xref ref-type="fig" rid="F1">5</xref>) shorter in middle than the widest breadth (0.60: 1.00); median carina obvious and straight, reaching to 2/3 level of frons. Clypeus (Fig. <xref ref-type="fig" rid="F1">5</xref>) triangular, without median carina. Pronotum (Fig. <xref ref-type="fig" rid="F1">3</xref>) with median carina obscure, lateral carina reaching to the posterior margin. Mesonotum (Fig. <xref ref-type="fig" rid="F1">3</xref>) with median carina obscure. Forewings (Fig. <xref ref-type="fig" rid="F1">6</xref>) 1.60 times as long as maximum breadth; with wide “hypocostal plate”; ScP and RP convergent near base, ScP and RP veins long, nearly reaching apical margin; MP bifurcating two branches near basal 1/3, MP<sub>1</sub> forked near apical 1/3; CuA forked into two branches near middle; CuP present, Pcu and A<sub>1</sub> united near middle of clavus. Hindwings (Fig. <xref ref-type="fig" rid="F1">7</xref>) with ScP+R and M simple, not forked, CuA forked near apical part, with one vein between R and M, M and CuA<sub>1</sub>; and Pcu and A<sub>11</sub> jointed near apical 1/4, without short transverse vein between Pcu + A<sub>11</sub> and A<sub>12</sub>; A<sub>2</sub> simple, reaching to 2/3 of A<sub>2</sub> lobe. Spinal formula of hind leg (2)8/8/2.</p></tp:treatment-sec><tp:treatment-sec sec-type="Male genitalia" id="SECID0EPHAG"><title>Male genitalia.</title><p>Anal tube (Fig. <xref ref-type="fig" rid="F1">9</xref>) longer in midline than the width (2.49: 1.00) in dorsal view; lateral margins nearly parallel and widest in apical part; apical margin nearly truncated, with unobvious small, angular process near lateral margin. Anal style (Fig. <xref ref-type="fig" rid="F1">9</xref>) stout and long, located at the base 2/5 of anal tube, surpassing the opening of anal pore. Pygofer (Fig. <xref ref-type="fig" rid="F1">8</xref>) irregularly rectangular; dorsal margin slightly broader than ventral margin; anterior margin arched near dorsal 1/3; posterior margin nearly straight. Genital styles (Figs <xref ref-type="fig" rid="F1">8</xref>, <xref ref-type="fig" rid="F1">10</xref>) relatively triangular; anterior margin without triangular process; posterior margin with triangular process. Capitulum of genital styles irregularly triangular, with small irregular triangular, relatively long and stout neck (Fig. <xref ref-type="fig" rid="F1">11</xref>). Phallobase (Figs <xref ref-type="fig" rid="F1">12</xref>, <xref ref-type="fig" rid="F1">13</xref>) with dorsal lobe cystiform near apical part, with stout rod-like process (Figs <xref ref-type="fig" rid="F1">12a</xref>, <xref ref-type="fig" rid="F1">13a</xref>) in apical 1/6, directed to posterior, with dorso-lateral lobe with short hook-like process (Fig. <xref ref-type="fig" rid="F1">12b</xref>), pointed to dorsal margin in lateral view; lateral lobe splitting into two stout branches; ventral lobe membranous, apical part narrow, surface with microvilli in lateral view (Fig. <xref ref-type="fig" rid="F1">12c</xref>); ventral lobe in ventral view obviously shorter than dorsal lobe, with apical part projecting into finger-like process in middle (Fig. <xref ref-type="fig" rid="F1">13c</xref>). Aedeagus (Figs <xref ref-type="fig" rid="F1">12</xref>, <xref ref-type="fig" rid="F1">13</xref>) with long, hooked process near apical 1/3 in ventral view, tip of process directed to ventro-posterior in lateral view (Fig. <xref ref-type="fig" rid="F1">12d</xref>); in ventral view, hooked process forked into asymmetrical hooks (Fig. <xref ref-type="fig" rid="F1">13d</xref>).</p></tp:treatment-sec><tp:treatment-sec sec-type="etymology" id="SECID0EZJAG"><title>Etymology.</title><p>The new species is derived from the Latin word “<italic><tp:taxon-name><tp:taxon-name-part taxon-name-part-type="genus" reg="Kodaianella"/><tp:taxon-name-part taxon-name-part-type="species" reg="furcata">furcata</tp:taxon-name-part></tp:taxon-name></italic>”, in reference to the aedeagus, which bears a forked, hooked process.</p></tp:treatment-sec><tp:treatment-sec sec-type="host" id="SECID0EJKAG"><title>Host plant.</title><p>Unknown.</p></tp:treatment-sec><tp:treatment-sec sec-type="distribution" id="SECID0EOKAG"><title>Distribution.</title><p>China (Guangxi).</p></tp:treatment-sec><tp:treatment-sec><!--Section generated to contain objects referenced in tp:taxon-treatment.--><fig id="F1" position="float" orientation="portrait"><object-id xmlns:xlink="http://www.w3.org/1999/xlink" content-type="doi" xlink:type="simple">10.3897/zookeys.917.47326.figures1-13</object-id><object-id xmlns:xlink="http://www.w3.org/1999/xlink" content-type="arpha" xlink:type="simple">326A93A0-8290-5EBC-B098-73CC3E70C446</object-id><label>Figures 1–13.</label><caption><p><italic><tp:taxon-name><tp:taxon-name-part taxon-name-part-type="genus" reg="Kodaianella">Kodaianella</tp:taxon-name-part> <tp:taxon-name-part taxon-name-part-type="species" reg="furcata">furcata</tp:taxon-name-part></tp:taxon-name></italic> Chang &amp; Chen, sp. nov. <bold>1</bold> habitus, dorsal view <bold>2</bold> habitus, lateral view <bold>3</bold> head and thorax, dorsal view <bold>4</bold> head and thorax, lateral view <bold>5</bold> head, ventral view <bold>6</bold> forewing <bold>7</bold> hindwing <bold>8</bold> male genitalia, lateral view <bold>9</bold> male anal segment, dorsal view <bold>10</bold> genital styles, lateral view <bold>11</bold> capitulum of genital styles, ventral view <bold>12</bold> phallobase and aedeagus, lateral view <bold>13</bold> phallobase and aedeagus, ventral view. Scale bars: 0.5 mm. Abbreviations: a = rod-like process; b = hook-like process; c = ventral lobe; d = long forked process.</p></caption><graphic xmlns:xlink="http://www.w3.org/1999/xlink" xlink:href="zookeys-917-085-g001.jpg" position="float" orientation="portrait" xlink:type="simple" id="oo_387722.jpg"><uri content-type="original_file" xlink:type="simple">https://binary.pensoft.net/fig/387722</uri></graphic></fig></tp:treatment-sec></tp:taxon-treatment>
