# Supplementary material for: First records of the genera Sivaloka Distant, 1906, with two new species from China, and description of a new species of genus Kodaianella Fennah, 1956 (Hemiptera, Fulgoromorpha, Issidae)
Source: Zookeys. 2020 Mar 9;917:85–104. doi: 10.3897/zookeys.917.47326 (PMC7076059; doi:10.3897/zookeys.917.47326)
Supplement: XML Treatment for Kodaianella bicinctifrons [file zookeys.917.47326-treatment3.xml]

<!DOCTYPE tp:taxon-treatment
  PUBLIC "-//TaxonX//DTD Taxonomic Treatment Publishing DTD v0 20100105//EN" "tax-treatment-NSO.dtd">
<tp:taxon-treatment xmlns:tp="http://www.plazi.org/taxpub"><tp:treatment-meta><kwd-group><label>Taxon classification</label><kwd><named-content xmlns:xlink="http://www.w3.org/1999/xlink" content-type="kingdom">Animalia</named-content></kwd><kwd><named-content xmlns:xlink="http://www.w3.org/1999/xlink" content-type="order">Hemiptera</named-content></kwd><kwd><named-content xmlns:xlink="http://www.w3.org/1999/xlink" content-type="family">Issidae</named-content></kwd></kwd-group><mixed-citation publication-type="journal"><person-group><name><surname>Chang</surname><given-names>Zhi-Min</given-names></name><name><surname>Yang</surname><given-names>Lin</given-names></name><name><surname>Chen</surname><given-names>Xiang-Sheng</given-names></name></person-group><article-title>First records of the genera <italic><tp:taxon-name><tp:taxon-name-part taxon-name-part-type="genus" reg="Sivaloka">Sivaloka</tp:taxon-name-part></tp:taxon-name></italic> Distant, 1906, with two new species from China, and description of a new species of genus <italic><tp:taxon-name><tp:taxon-name-part taxon-name-part-type="genus" reg="Kodaianella">Kodaianella</tp:taxon-name-part></tp:taxon-name></italic> Fennah, 1956 (<tp:taxon-name><tp:taxon-name-part taxon-name-part-type="order">Hemiptera</tp:taxon-name-part></tp:taxon-name>, <tp:taxon-name><tp:taxon-name-part taxon-name-part-type="infraorder">Fulgoromorpha</tp:taxon-name-part></tp:taxon-name>, <tp:taxon-name><tp:taxon-name-part taxon-name-part-type="family">Issidae</tp:taxon-name-part></tp:taxon-name>)</article-title><source>Zookeys</source><day>09</day><month>3</month><year>2020</year><volume>917</volume><fpage>85</fpage><lpage>104</lpage><pub-id pub-id-type="doi">10.3897/zookeys.917.47326</pub-id></mixed-citation></tp:treatment-meta><tp:nomenclature><tp:taxon-name><object-id xmlns:xlink="http://www.w3.org/1999/xlink" content-type="arpha" xlink:type="simple">9D87BC0F-C681-5732-9A33-D417786B01AF</object-id>
            <tp:taxon-name-part taxon-name-part-type="genus" reg="Kodaianella">Kodaianella</tp:taxon-name-part>
            <tp:taxon-name-part taxon-name-part-type="species" reg="bicinctifrons">bicinctifrons</tp:taxon-name-part>
          </tp:taxon-name><tp:taxon-authority>Fennah, 1956</tp:taxon-authority><xref ref-type="fig" rid="F2">Figs 14–22</xref><tp:nomenclature-citation-list><tp:nomenclature-citation><tp:taxon-name>
                <tp:taxon-name-part taxon-name-part-type="genus" reg="Kodaianella">Kodaianella</tp:taxon-name-part> <tp:taxon-name-part taxon-name-part-type="species" reg="bicinctifrons">bicinctifrons</tp:taxon-name-part></tp:taxon-name><comment><xref ref-type="bibr" rid="B9">Fennah 1956</xref>: 508; <xref ref-type="bibr" rid="B6">Chen et al. 2014</xref>: 137.</comment></tp:nomenclature-citation></tp:nomenclature-citation-list></tp:nomenclature><tp:treatment-sec sec-type="material" id="SECID0EQMAG"><title>Material examined.</title><p>1♂2♀♀, China: Guizhou, Congjiang County, 24 June 2005, D-Y Ge leg.; 2♂♂1♀, Sichuan, Kangding County, 8 Aug. 2005, F-L Xu leg.</p></tp:treatment-sec><tp:treatment-sec sec-type="Female genitalia" id="SECID0EVMAG"><title>Female genitalia</title><p>(Figs <xref ref-type="fig" rid="F2">14–16</xref>). Anal tube (Fig. <xref ref-type="fig" rid="F2">17</xref>) longer in middle than its width (2.64: 1.00). Anal style (Fig. <xref ref-type="fig" rid="F2">17</xref>) short, located in basal 1/4 of anal tube, not surpassing the opening of anal pore. Hind margin of gonocoxa VIII with endogonocoxal lobe not obvious, endogonocoxal process membranous, gradually narrowing (Fig. <xref ref-type="fig" rid="F2">18</xref>). Anterior connective lamina of gonapophyses VIII (Fig. <xref ref-type="fig" rid="F2">18</xref>) irregularly rectangular; with two lateral teeth bearing two keels in lateral group and three teeth in apical group. Posterior connective lamina of gonapophyses IX (Figs <xref ref-type="fig" rid="F2">19</xref>, <xref ref-type="fig" rid="F2">20</xref>) triangular, narrow, with lateral field membranous; sublateral field sclerous, with one triangular process in outer lateral margin near middle and another triangular process in apical part (Figs <xref ref-type="fig" rid="F2">19a</xref>, <xref ref-type="fig" rid="F2">20a</xref>); median field with symmetrical mountain-like prominence, apical margin concave (median dorsal process); ventroposterior lobes acutely bent at an angle (posterior ventral lobes). Gonoplacs (Fig. <xref ref-type="fig" rid="F2">21</xref>) without keels. Hind margin of sternite VII (Fig. <xref ref-type="fig" rid="F2">22</xref>) median area raised in ventral view, with shallow incision.</p></tp:treatment-sec><tp:treatment-sec><!--Section generated to contain objects referenced in tp:taxon-treatment.--><fig id="F2" position="float" orientation="portrait"><object-id xmlns:xlink="http://www.w3.org/1999/xlink" content-type="doi" xlink:type="simple">10.3897/zookeys.917.47326.figures14-22</object-id><object-id xmlns:xlink="http://www.w3.org/1999/xlink" content-type="arpha" xlink:type="simple">BEAF6D7B-A6EC-5366-A0AA-1E3849E71C3A</object-id><label>Figures 14–22.</label><caption><p>Female genitalia. <italic><tp:taxon-name><tp:taxon-name-part taxon-name-part-type="genus" reg="Kodaianella">Kodaianella</tp:taxon-name-part> <tp:taxon-name-part taxon-name-part-type="species" reg="bicinctifrons">bicinctifrons</tp:taxon-name-part></tp:taxon-name></italic> Fennah, 1956 <bold>14</bold> overall, dorsal view <bold>15</bold> overall, lateral view <bold>16</bold> overall, ventral view <bold>17</bold> female anal segment, dorsal view <bold>18</bold> anterior connective lamina of gonapophyses VIII, lateral view <bold>19</bold> posterior connective lamina of gonapophyses IX, dorsal view <bold>20</bold> posterior connective lamina of gonapophyses IX, lateral view <bold>21</bold> gonoplacs, lateral view <bold>22</bold> sternite VII, ventral view. Scale bars: 0.5 mm. Abbreviations: lf = lateral field of posterior connective lamina of gonapophyses IX; slf = sublateral field of posterior connective lamina of gonapophyses IX; mf = medial field of posterior connective lamina of gonapophyses IX; mdp = medial dorsal process; pvb = posterior ventral lobes; a = triangular process.</p></caption><graphic xmlns:xlink="http://www.w3.org/1999/xlink" xlink:href="zookeys-917-085-g002.jpg" position="float" orientation="portrait" xlink:type="simple" id="oo_387723.jpg"><uri content-type="original_file" xlink:type="simple">https://binary.pensoft.net/fig/387723</uri></graphic></fig></tp:treatment-sec><ref-list><ref id="B9"><mixed-citation xmlns:xlink="http://www.w3.org/1999/xlink" xlink:type="simple"><person-group><name name-style="western"><surname>Fennah</surname><given-names>RG</given-names></name></person-group> (<year>1956</year>) <article-title><tp:taxon-name><tp:taxon-name-part taxon-name-part-type="superfamily">Fulgoroidea</tp:taxon-name-part></tp:taxon-name> from southern China.</article-title><source>Proceedings of the California Academy of Sciences</source><volume>28</volume>(<issue>4</issue>): <fpage>441</fpage>–<lpage>527</lpage>.</mixed-citation></ref><ref id="B6"><mixed-citation xmlns:xlink="http://www.w3.org/1999/xlink" xlink:type="simple"><person-group><name name-style="western"><surname>Chen</surname><given-names>XS</given-names></name><name name-style="western"><surname>Zhang</surname><given-names>ZG</given-names></name><name name-style="western"><surname>Chang</surname><given-names>ZM</given-names></name></person-group> (<year>2014</year>) <source><tp:taxon-name><tp:taxon-name-part taxon-name-part-type="family">Issidae</tp:taxon-name-part></tp:taxon-name> and <tp:taxon-name><tp:taxon-name-part taxon-name-part-type="family">Caliscelidae</tp:taxon-name-part></tp:taxon-name> (<tp:taxon-name><tp:taxon-name-part taxon-name-part-type="order">Hemiptera</tp:taxon-name-part></tp:taxon-name>: <tp:taxon-name><tp:taxon-name-part taxon-name-part-type="superfamily">Fulgoroidea</tp:taxon-name-part></tp:taxon-name>) from China.</source><publisher-name>Guizhou Science and Technology Publishing House</publisher-name>, <publisher-loc>Guiyang</publisher-loc>, <size units="page">242 pp</size>.</mixed-citation></ref></ref-list></tp:taxon-treatment>
