# Supplementary material for: First records of the genera Sivaloka Distant, 1906, with two new species from China, and description of a new species of genus Kodaianella Fennah, 1956 (Hemiptera, Fulgoromorpha, Issidae)
Source: Zookeys. 2020 Mar 9;917:85–104. doi: 10.3897/zookeys.917.47326 (PMC7076059; doi:10.3897/zookeys.917.47326)
Supplement: XML Treatment for Sivaloka [file zookeys.917.47326-treatment5.xml]

<!DOCTYPE tp:taxon-treatment
  PUBLIC "-//TaxonX//DTD Taxonomic Treatment Publishing DTD v0 20100105//EN" "tax-treatment-NSO.dtd">
<tp:taxon-treatment xmlns:tp="http://www.plazi.org/taxpub"><tp:treatment-meta><kwd-group><label>Taxon classification</label><kwd><named-content xmlns:xlink="http://www.w3.org/1999/xlink" content-type="kingdom">Animalia</named-content></kwd><kwd><named-content xmlns:xlink="http://www.w3.org/1999/xlink" content-type="order">Hemiptera</named-content></kwd><kwd><named-content xmlns:xlink="http://www.w3.org/1999/xlink" content-type="family">Issidae</named-content></kwd></kwd-group><mixed-citation publication-type="journal"><person-group><name><surname>Chang</surname><given-names>Zhi-Min</given-names></name><name><surname>Yang</surname><given-names>Lin</given-names></name><name><surname>Chen</surname><given-names>Xiang-Sheng</given-names></name></person-group><article-title>First records of the genera <italic><tp:taxon-name><tp:taxon-name-part taxon-name-part-type="genus" reg="Sivaloka">Sivaloka</tp:taxon-name-part></tp:taxon-name></italic> Distant, 1906, with two new species from China, and description of a new species of genus <italic><tp:taxon-name><tp:taxon-name-part taxon-name-part-type="genus" reg="Kodaianella">Kodaianella</tp:taxon-name-part></tp:taxon-name></italic> Fennah, 1956 (<tp:taxon-name><tp:taxon-name-part taxon-name-part-type="order">Hemiptera</tp:taxon-name-part></tp:taxon-name>, <tp:taxon-name><tp:taxon-name-part taxon-name-part-type="infraorder">Fulgoromorpha</tp:taxon-name-part></tp:taxon-name>, <tp:taxon-name><tp:taxon-name-part taxon-name-part-type="family">Issidae</tp:taxon-name-part></tp:taxon-name>)</article-title><source>Zookeys</source><day>09</day><month>3</month><year>2020</year><volume>917</volume><fpage>85</fpage><lpage>104</lpage><pub-id pub-id-type="doi">10.3897/zookeys.917.47326</pub-id></mixed-citation></tp:treatment-meta><tp:nomenclature><label>Genus</label><tp:taxon-name><object-id xmlns:xlink="http://www.w3.org/1999/xlink" content-type="arpha" xlink:type="simple">B0835CCA-B4F8-54AA-93F7-012872F9A648</object-id>
            <tp:taxon-name-part taxon-name-part-type="genus" reg="Sivaloka">Sivaloka</tp:taxon-name-part>
          </tp:taxon-name><tp:taxon-authority>Distant, 1906</tp:taxon-authority><xref ref-type="fig" rid="F4">Figs 29–35</xref><xref ref-type="fig" rid="F5">, 36–43</xref><xref ref-type="fig" rid="F6">, 44–55</xref><tp:nomenclature-citation-list><tp:nomenclature-citation><tp:taxon-name>
                <tp:taxon-name-part taxon-name-part-type="genus" reg="Sivaloka">Sivaloka</tp:taxon-name-part>
              </tp:taxon-name><comment><xref ref-type="bibr" rid="B8">Distant 1906</xref>: 352; <xref ref-type="bibr" rid="B12">Gnezdilov 2013</xref>: 42.</comment></tp:nomenclature-citation></tp:nomenclature-citation-list></tp:nomenclature><tp:treatment-sec sec-type="type species" id="SECID0EWZAG"><title>Type species.</title><p><italic><tp:taxon-name><tp:taxon-name-part taxon-name-part-type="genus" reg="Sivaloka">Sivaloka</tp:taxon-name-part> <tp:taxon-name-part taxon-name-part-type="species" reg="limacodes">limacodes</tp:taxon-name-part></tp:taxon-name></italic> Distant, 1906.</p></tp:treatment-sec><tp:treatment-sec sec-type="description" id="SECID0EH1AG"><title>Diagnostic characters.</title><p>Body size small (Figs <xref ref-type="fig" rid="F4">30</xref>, <xref ref-type="fig" rid="F6">45</xref>). Width of head (Figs <xref ref-type="fig" rid="F4">31</xref>, <xref ref-type="fig" rid="F6">46</xref>) including eyes, narrower or broader than pronotum. Vertex (Figs <xref ref-type="fig" rid="F4">31</xref>, <xref ref-type="fig" rid="F6">46</xref>) irregularly quadrangular, with width at base more than 2.5 times longer than length at middle; disc of vertex distinctly depressed, with feeble median carina; anterior margin convexly arched; posterior margin obviously concavely arched; lateral margins parallel. Gena (Figs <xref ref-type="fig" rid="F4">32</xref>, <xref ref-type="fig" rid="F6">47</xref>) with one obvious ocellus between compound eye and antenna in lateral view. Frons (Figs <xref ref-type="fig" rid="F4">33</xref>, <xref ref-type="fig" rid="F6">48</xref>) irregularly hexagonal, with obvious median carina on basal half, feeble carina or no carina on apical half, nearly reaching to frontoclypeal suture, without lateral carinae; broader than length in middle, the base slightly narrowed, broader toward to apical margin, obviously enlarged above clypeus; lateral margins not parallel, with verrucae near lateral margins. Clypeus (Figs <xref ref-type="fig" rid="F4">33</xref>, <xref ref-type="fig" rid="F6">48</xref>) triangular, with or without median carina. Rostrum (Fig. <xref ref-type="fig" rid="F4">33</xref>) surpassing mesotrochanters. Pronotum (Figs <xref ref-type="fig" rid="F4">31</xref>, <xref ref-type="fig" rid="F6">46</xref>) triangular, with median carina or degraded, with lateral carinae; with pit each other between median carina and lateral carinae, without sub-lateral carinae; apical margin obtuse-angle convex; posterior margin nearly straight. Mesonotum (Figs <xref ref-type="fig" rid="F4">31</xref>, <xref ref-type="fig" rid="F6">46</xref>) triangular, with or without median carina, with raised sub-lateral carina. Forewings (Figs <xref ref-type="fig" rid="F5">36</xref>, <xref ref-type="fig" rid="F6">49</xref>) irregularly quadrangular, length ca 1.4–2.0 times longer than maximum width; anterior margin clearly arched; posterior margin slightly wavy; apical margin obliquely truncated in lateral view; longitudinal veins obvious, the base narrow, broader toward to the apical part; with broad “hypocostal plate”, with spherical expansion near ScP vein in basal 1/3 of forewings, ScP and RP convergent near base, ScP and RP veins long, not forked, reaching apical margin of forewing; MP bifurcating two branches before middle, MP1 forked near apical margin, MP2 forked or not near apical margin; CuA forked into brances near apical part; CuP present; Pcu and A1 united near middle of clavus, keel-shaped, especially A1 obviously keeled in lateral view. Hindwings (Fig. <xref ref-type="fig" rid="F5">37</xref>) with three lobes: with ScP-R-MP-Cu lobe developed; Pcu-A1 lobe distinctly less than half wide as ScP-R-MP-Cu lobe; A2 lobe thin, distinctly surpassing half length of Pcu-A1 lobe, anterior and posterior margins subparallel; Pcu simple, anastomosing with A11, A11 vein simple, unbranched, A12 straight and simple, A2 vein, unbranched, not reaching to apical margin. Hind tibia with 2 lateral spines in distal half and 8–10 apical spines; first metatarsomere with 8–10 apical spines; second metatarsomere with 2 apical spines; spinal formula of hind leg (2)8–10/8–10/2.</p><fig id="F4" position="float" orientation="portrait"><object-id xmlns:xlink="http://www.w3.org/1999/xlink" content-type="doi" xlink:type="simple">10.3897/zookeys.917.47326.figures29-35</object-id><object-id xmlns:xlink="http://www.w3.org/1999/xlink" content-type="arpha" xlink:type="simple">AA605690-7FA0-5B0C-BA9E-CC3DD97BC242</object-id><label>Figures 29–35.</label><caption><p><italic><tp:taxon-name><tp:taxon-name-part taxon-name-part-type="genus" reg="Sivaloka">Sivaloka</tp:taxon-name-part> <tp:taxon-name-part taxon-name-part-type="species" reg="arcuata">arcuata</tp:taxon-name-part></tp:taxon-name></italic> Chang &amp; Chen, sp. nov. <bold>29–33</bold> holotype <bold>34–35</bold> paratype <bold>29, 34</bold> habitus, dorsal view <bold>30, 35</bold> habitus, lateral view <bold>31</bold> head and thorax, dorsal view <bold>32</bold> head and thorax, lateral view <bold>33</bold> head and thorax, ventral view. Scale bars: 0.5 mm. Abbreviations: ks = Pcu and A<sub>1</sub> keel-shaped; pl = hypocostal plate.</p></caption><graphic xmlns:xlink="http://www.w3.org/1999/xlink" xlink:href="zookeys-917-085-g004.jpg" position="float" orientation="portrait" xlink:type="simple" id="oo_387725.jpg"><uri content-type="original_file" xlink:type="simple">https://binary.pensoft.net/fig/387725</uri></graphic></fig></tp:treatment-sec><tp:treatment-sec sec-type="Male genitalia" id="SECID0EF5AG"><title>Male genitalia.</title><p>Anal tube (Figs <xref ref-type="fig" rid="F5">39</xref>, <xref ref-type="fig" rid="F6">51</xref>) irregularly rectangular, elongate, longer in middle more 2.5 times than the base in dorsal view; lateral margin nearly parallel. Anal style (Figs <xref ref-type="fig" rid="F5">39</xref>, <xref ref-type="fig" rid="F6">51</xref>) long or short, not surpassing anal tube, located near base or middle. Pygofer (Figs <xref ref-type="fig" rid="F5">38</xref>, <xref ref-type="fig" rid="F6">50</xref>) symmetrical, irregularly rectangular; anterior and posterior margins parallel in lateral view. Genital styles (Figs <xref ref-type="fig" rid="F5">40</xref>, <xref ref-type="fig" rid="F6">52</xref>) symmetrical, irregularly triangular in lateral view; dorsal margin bearing different prominence before the capitulum. Capitulum of genital styles long or short (Figs <xref ref-type="fig" rid="F5">41</xref>, <xref ref-type="fig" rid="F6">53</xref>). Phallobase (Figs <xref ref-type="fig" rid="F5">42</xref>, <xref ref-type="fig" rid="F6">54</xref>) symmetrical, “U”-liked tubular in lateral view, dorsal lobe with processes near apex. Aedeagus (Figs <xref ref-type="fig" rid="F5">43</xref>, <xref ref-type="fig" rid="F6">55</xref>) with one hooked process in lateral view.</p><fig id="F5" position="float" orientation="portrait"><object-id xmlns:xlink="http://www.w3.org/1999/xlink" content-type="doi" xlink:type="simple">10.3897/zookeys.917.47326.figures36-43</object-id><object-id xmlns:xlink="http://www.w3.org/1999/xlink" content-type="arpha" xlink:type="simple">188B554C-4645-5EA7-85B4-1C81F6A83F2E</object-id><label>Figures 36–43.</label><caption><p><italic><tp:taxon-name><tp:taxon-name-part taxon-name-part-type="genus" reg="Sivaloka">Sivaloka</tp:taxon-name-part> <tp:taxon-name-part taxon-name-part-type="species" reg="arcuata">arcuata</tp:taxon-name-part></tp:taxon-name></italic> Chang &amp; Chen, <bold>sp. nov. 36</bold> forewing <bold>37</bold> hindwing <bold>38</bold> male genitalia, lateral view <bold>39</bold> male anal segment, dorsal view <bold>40</bold> genital styles, lateral view <bold>41</bold> capitulum of genital styles, ventral view <bold>42</bold> phallobase and aedeagus, lateral view <bold>43</bold> phallobase and aedeagus, ventral view. Scale bars: 0.5 mm. Abbreviations: ap = arched prominence; a = long hooked process; b = angular process; c = lateral lobe, d = ventral lobe; e = hooked process.</p></caption><graphic xmlns:xlink="http://www.w3.org/1999/xlink" xlink:href="zookeys-917-085-g005.jpg" position="float" orientation="portrait" xlink:type="simple" id="oo_387726.jpg"><uri content-type="original_file" xlink:type="simple">https://binary.pensoft.net/fig/387726</uri></graphic></fig></tp:treatment-sec><tp:treatment-sec sec-type="Female genitalia" id="SECID0ELBBG"><title>Female genitalia.</title><p>Anal tube long, lateral margins nearly parallel. Gonoplacs irregularly rounded, without keels. Hind margin of sternite VII with prominence in middle area in ventral view.</p></tp:treatment-sec><tp:treatment-sec><!--Section generated to contain objects referenced in tp:taxon-treatment.--><fig id="F6" position="float" orientation="portrait"><object-id xmlns:xlink="http://www.w3.org/1999/xlink" content-type="doi" xlink:type="simple">10.3897/zookeys.917.47326.figures44-55</object-id><object-id xmlns:xlink="http://www.w3.org/1999/xlink" content-type="arpha" xlink:type="simple">415493C9-4F07-5F90-BFC8-660D067603D2</object-id><label>Figures 44–55.</label><caption><p><italic><tp:taxon-name><tp:taxon-name-part taxon-name-part-type="genus" reg="Sivaloka">Sivaloka</tp:taxon-name-part> <tp:taxon-name-part taxon-name-part-type="species" reg="trigona">trigona</tp:taxon-name-part></tp:taxon-name></italic> Chang &amp; Chen, sp. nov. <bold>44</bold> habitus, dorsal view <bold>45</bold> habitus, lateral view <bold>46</bold> head and thorax, dorsal view <bold>47</bold> head and thorax, lateral view <bold>48</bold> head, ventral view <bold>49</bold> forewing <bold>50</bold> male genitalia, lateral view <bold>51</bold> male anal segment, dorsal view <bold>52</bold> genital styles, lateral view <bold>53</bold> capitulum of genital styles, ventral view <bold>54</bold> phallobase and aedeagus, lateral view <bold>55</bold> phallobase and aedeagus, ventral view. Scale bars: 0.5 mm. Abbreviations: tp = triangular prominence; a = small spinous process; b = half-leaf process; c = lateral lobe; d = ventral lobe; e = hooked process.</p></caption><graphic xmlns:xlink="http://www.w3.org/1999/xlink" xlink:href="zookeys-917-085-g006.jpg" position="float" orientation="portrait" xlink:type="simple" id="oo_387727.jpg"><uri content-type="original_file" xlink:type="simple">https://binary.pensoft.net/fig/387727</uri></graphic></fig></tp:treatment-sec><ref-list><ref id="B8"><mixed-citation xmlns:xlink="http://www.w3.org/1999/xlink" xlink:type="simple"><person-group><name name-style="western"><surname>Distant</surname><given-names>WL</given-names></name></person-group> (<year>1906</year>) <source><tp:taxon-name><tp:taxon-name-part taxon-name-part-type="order">Rhynchota</tp:taxon-name-part></tp:taxon-name> – Vol. III. (<tp:taxon-name><tp:taxon-name-part taxon-name-part-type="suborder">Heteroptera</tp:taxon-name-part></tp:taxon-name>-<tp:taxon-name><tp:taxon-name-part taxon-name-part-type="suborder">Homoptera</tp:taxon-name-part></tp:taxon-name>). In: Bingham CT (Ed.) The Fauna of British India, Including Ceylon and Burma.</source><publisher-name>Taylor and Francis</publisher-name>, <publisher-loc>London</publisher-loc>, <size units="page">503 pp</size>. <ext-link xlink:type="simple" ext-link-type="uri" xlink:href="https://biodiversitylibrary.org/page/12704468">https://biodiversitylibrary.org/page/12704468</ext-link></mixed-citation></ref><ref id="B12"><mixed-citation xmlns:xlink="http://www.w3.org/1999/xlink" xlink:type="simple"><person-group><name name-style="western"><surname>Gnezdilov</surname><given-names>VM</given-names></name></person-group> (<year>2013</year>) <article-title>On the genera <italic><tp:taxon-name><tp:taxon-name-part taxon-name-part-type="genus">Sivaloka</tp:taxon-name-part></tp:taxon-name></italic> Distant, 1906 and <italic><tp:taxon-name><tp:taxon-name-part taxon-name-part-type="genus">Kodaianella</tp:taxon-name-part></tp:taxon-name></italic> Fennah, 1956 (<tp:taxon-name><tp:taxon-name-part taxon-name-part-type="order">Hemiptera</tp:taxon-name-part></tp:taxon-name>: <tp:taxon-name><tp:taxon-name-part taxon-name-part-type="superfamily">Fulgoroidea</tp:taxon-name-part></tp:taxon-name>: <tp:taxon-name><tp:taxon-name-part taxon-name-part-type="family">Issidae</tp:taxon-name-part></tp:taxon-name>).</article-title><source>Deutsche Entomologische Zeitschrift</source><volume>60</volume>(<issue>1</issue>): <fpage>41</fpage>–<lpage>44</lpage>. <ext-link xlink:type="simple" ext-link-type="uri" xlink:href="https://www.hemiptera-databases.org/flow/?page=explorer%26db=flow%26lang=en%26card=publication%26id=3068">https://www.hemiptera-databases.org/flow/?page=explorer&amp;db=flow&amp;lang=en&amp;card=publication&amp;id=3068</ext-link></mixed-citation></ref></ref-list></tp:taxon-treatment>
