# Supplementary material for: First records of the genera Sivaloka Distant, 1906, with two new species from China, and description of a new species of genus Kodaianella Fennah, 1956 (Hemiptera, Fulgoromorpha, Issidae)
Source: Zookeys. 2020 Mar 9;917:85–104. doi: 10.3897/zookeys.917.47326 (PMC7076059; doi:10.3897/zookeys.917.47326)
Supplement: XML Treatment for Sivaloka arcuata [file zookeys.917.47326-treatment6.xml]

<!DOCTYPE tp:taxon-treatment
  PUBLIC "-//TaxonX//DTD Taxonomic Treatment Publishing DTD v0 20100105//EN" "tax-treatment-NSO.dtd">
<tp:taxon-treatment xmlns:tp="http://www.plazi.org/taxpub"><tp:treatment-meta><kwd-group><label>Taxon classification</label><kwd><named-content xmlns:xlink="http://www.w3.org/1999/xlink" content-type="kingdom">Animalia</named-content></kwd><kwd><named-content xmlns:xlink="http://www.w3.org/1999/xlink" content-type="order">Hemiptera</named-content></kwd><kwd><named-content xmlns:xlink="http://www.w3.org/1999/xlink" content-type="family">Issidae</named-content></kwd></kwd-group><mixed-citation publication-type="journal"><person-group><name><surname>Chang</surname><given-names>Zhi-Min</given-names></name><name><surname>Yang</surname><given-names>Lin</given-names></name><name><surname>Chen</surname><given-names>Xiang-Sheng</given-names></name></person-group><article-title>First records of the genera <italic><tp:taxon-name><tp:taxon-name-part taxon-name-part-type="genus" reg="Sivaloka">Sivaloka</tp:taxon-name-part></tp:taxon-name></italic> Distant, 1906, with two new species from China, and description of a new species of genus <italic><tp:taxon-name><tp:taxon-name-part taxon-name-part-type="genus" reg="Kodaianella">Kodaianella</tp:taxon-name-part></tp:taxon-name></italic> Fennah, 1956 (<tp:taxon-name><tp:taxon-name-part taxon-name-part-type="order">Hemiptera</tp:taxon-name-part></tp:taxon-name>, <tp:taxon-name><tp:taxon-name-part taxon-name-part-type="infraorder">Fulgoromorpha</tp:taxon-name-part></tp:taxon-name>, <tp:taxon-name><tp:taxon-name-part taxon-name-part-type="family">Issidae</tp:taxon-name-part></tp:taxon-name>)</article-title><source>Zookeys</source><day>09</day><month>3</month><year>2020</year><volume>917</volume><fpage>85</fpage><lpage>104</lpage><pub-id pub-id-type="doi">10.3897/zookeys.917.47326</pub-id></mixed-citation></tp:treatment-meta><tp:nomenclature><tp:taxon-name><object-id xmlns:xlink="http://www.w3.org/1999/xlink" content-type="arpha" xlink:type="simple">DBDECD66-8478-57E2-94DF-235466E4FFCE</object-id>
            <tp:taxon-name-part taxon-name-part-type="genus" reg="Sivaloka">Sivaloka</tp:taxon-name-part>
            <tp:taxon-name-part taxon-name-part-type="species" reg="arcuata">arcuata</tp:taxon-name-part>
            <object-id xmlns:xlink="http://www.w3.org/1999/xlink" content-type="zoobank" xlink:type="simple">http://zoobank.org/E0F6777D-AE12-44D8-8F38-7DFCF922F2AD</object-id>
          </tp:taxon-name><tp:taxon-authority>Chang &amp; Chen</tp:taxon-authority><tp:taxon-status xmlns:xlink="http://www.w3.org/1999/xlink" xlink:type="simple">sp. nov.</tp:taxon-status><xref ref-type="fig" rid="F4">Figs 29–35</xref><xref ref-type="fig" rid="F5">, 36–43</xref></tp:nomenclature><tp:treatment-sec sec-type="type material" id="SECID0EEHBG"><title>Type material.</title><p>Holotype: ♂, China: Guizhou, Anlong County, Xianheping Provincial Nature Reserve (<named-content xmlns:xlink="http://www.w3.org/1999/xlink" content-type="dwc:verbatimCoordinates" xlink:type="simple"><named-content content-type="geo-json" specific-use="{&#34;type&#34;:&#34;Point&#34;,&#34;coordinates&#34;:[105.716667,22.983333]}" id="NCID0ENHBG" xlink:type="simple">22°59'N, 105°43'E</named-content></named-content>), 28 Aug. 2012, W-B Zheng leg.; paratypes: ♂, same data as holotype (<abbrev xmlns:xlink="http://www.w3.org/1999/xlink" content-type="institution" xlink:title="Institute of Entomology, Guizhou University, Guiyang, China" id="ABBRID0ESHBG" xlink:type="simple">IEGU</abbrev>); ♂, Guizhou, Congjiang County, Moon Hill (Height 1159 m) (<named-content xmlns:xlink="http://www.w3.org/1999/xlink" content-type="dwc:verbatimCoordinates" xlink:type="simple"><named-content content-type="geo-json" specific-use="{&#34;type&#34;:&#34;Point&#34;,&#34;coordinates&#34;:[108.216667,25.633333]}" id="NCID0E1HBG" xlink:type="simple">25°38'N, 108°13'E</named-content></named-content>), 19 July 2006, Q-Z Song leg.</p></tp:treatment-sec><tp:treatment-sec sec-type="diagnosis" id="SECID0E6HBG"><title>Diagnosis.</title><p>This species is identified by the dark-brown or yellow-brown frons, without any bands (Fig. <xref ref-type="fig" rid="F4">33</xref>); the clypeus without median carina, with its basal part swollen and its apical part sunken (Fig. <xref ref-type="fig" rid="F4">33</xref>); the forewings longer 2.0 times than their width (Figs <xref ref-type="fig" rid="F4">30</xref>, <xref ref-type="fig" rid="F4">35</xref>); the dorsal margin of the genital styles bearing one arched prominence near the middle (Fig. <xref ref-type="fig" rid="F5">40</xref>); the phallobase with the dorsal lobe bearing a relatively long, hooked process near its apical part (Fig. <xref ref-type="fig" rid="F5">42a</xref>) and with a triangular process on the ventral margin (Fig. <xref ref-type="fig" rid="F5">42b</xref>); and the aedeagus near its middle in lateral view with one hooked process, which is directed to caudad (Fig. <xref ref-type="fig" rid="F5">42e</xref>).</p></tp:treatment-sec><tp:treatment-sec sec-type="description" id="SECID0EFJBG"><title>Description.</title><p>Body length (from apex of vertex to tip of forewings): male 5.40–5.50 mm; forewings: male 4.40–4.50 mm.</p></tp:treatment-sec><tp:treatment-sec sec-type="Coloration" id="SECID0EKJBG"><title>Coloration.</title><p>General color yellow-brown or pale yellow (Figs <xref ref-type="fig" rid="F4">29</xref>, <xref ref-type="fig" rid="F4">30</xref>, <xref ref-type="fig" rid="F4">34</xref>, <xref ref-type="fig" rid="F4">35</xref>). Vertex, pronotum, and mesonotum (Fig. <xref ref-type="fig" rid="F4">31</xref>) dark-brown, suffused with rusty brown. Gena (Fig. <xref ref-type="fig" rid="F4">32</xref>) dark brown, with two inconspicuous yellow bands. Compound eyes brown to black, ocelli yellow (Fig. <xref ref-type="fig" rid="F4">32</xref>). Frons (Fig. <xref ref-type="fig" rid="F4">33</xref>) dark brown or yellow-brown, with yellow verrucae near lateral margin. Clypeus (Fig. <xref ref-type="fig" rid="F4">33</xref>) with basal part black, apical part yellow to yellow-brown. Forewings (Figs <xref ref-type="fig" rid="F4">29</xref>, <xref ref-type="fig" rid="F4">34</xref>) dark brown or pale yellow, with diffuse rusty brown. Hindwings brown. Legs yellow-brown, tip of spineson hind tibiae and tarsi black.</p></tp:treatment-sec><tp:treatment-sec sec-type="Head and thorax" id="SECID0E3KBG"><title>Head and thorax.</title><p>Head (Fig. <xref ref-type="fig" rid="F4">31</xref>) including eyes, slightly narrower than pronotum (0.93: 1.00). Vertex (Fig. <xref ref-type="fig" rid="F4">31</xref>) shorter in middle than width at base (0.50: 1.00). Frons (Fig. <xref ref-type="fig" rid="F4">33</xref>) shorter in middle than maximum breadth (0.65: 1.00); with median carina distinct, reaching to the level of middle of frons. Clypeus (Fig. <xref ref-type="fig" rid="F4">33</xref>) triangular, without median carina; basal part swollen, apical part slightly sunken (Fig. <xref ref-type="fig" rid="F4">33</xref>). Pronotum (Fig. <xref ref-type="fig" rid="F4">31</xref>) with median carina feeble. Mesonotum (Fig. <xref ref-type="fig" rid="F4">31</xref>) with median carina raised, fused in anterior margin. Forewings (Fig. <xref ref-type="fig" rid="F5">36</xref>) longer than wide (2.00: 1.00); with broad “hypocostal plate”, ScP and RP convergent near base, short common stem, ScP and RP veins long, parallel with anterior margin of forewing, reaching to apical margin; MP two branched in basal 1/3, MP1 dividing two branches in distal 1/3, MP2 not forked in distal part; CuA forked into two branches in distal 1/3, CuP present; Pcu and A1 united in middle of clavus, clavus almost reaching to 2/3 of forewing. Hindwings (Fig. <xref ref-type="fig" rid="F5">37</xref>) with ScP+R and CuA forked near apical part, MP simple, not forked, CuA2 and CuP fused near apical part, with one vein between R and M, M and CuA1; Pcu and A11 unbranched, with one transverse vein between Pcu+A11 and A12; A2 reaching to apical 1/3 of A2 lobe. Spinal formula of hind leg (2)8–10/8–10/2.</p></tp:treatment-sec><tp:treatment-sec sec-type="Male genitalia" id="SECID0EGMBG"><title>Male genitalia.</title><p>Anal tube in dorsal view (Fig. <xref ref-type="fig" rid="F5">39</xref>) longer in middle than the widest breadth (2.50: 1.00), the maximum width in middle of anal tube; apical margin distinctly, angularly concave; lateral margins almost parallel, slightly concave near apical 2/3 of anal tube. Anal style (Fig. <xref ref-type="fig" rid="F5">39</xref>) relatively long and stout, located in basal 2/5 of anal tube, not surpassing the opening of anal pore. Pygofer (Fig. <xref ref-type="fig" rid="F5">38</xref>) irregularly rectangular; anterior and posterior margins nearly parallel in lateral view; dorsal and ventral margins parallel. Genital styles (Fig. <xref ref-type="fig" rid="F5">40</xref>) irregularly triangular in lateral view; dorsal and ventral margins not parallel; dorsal margin with one arched prominence near middle at base of capitulum; ventral margin slightly arched. Capitulum of genital styles irregularly triangular, with small lobe; with stout and not obvious neck (Fig. <xref ref-type="fig" rid="F5">41</xref>). Phallobase (Figs <xref ref-type="fig" rid="F5">42</xref>, <xref ref-type="fig" rid="F5">43</xref>) with dorsal lobe slightly expanded into membranous, cystiform process; and dorso-lateral lobe splitting into relatively long, hooked process near apical part (Figs <xref ref-type="fig" rid="F5">42a</xref>, <xref ref-type="fig" rid="F5">43a</xref>), ventral margin of dorso-lateral lobe with angular process in basal 1/3 in lateral view (Fig. <xref ref-type="fig" rid="F5">42b</xref>); lateral lobe distinctly shorter than dorsal lobe in lateral view (Fig. <xref ref-type="fig" rid="F5">42c</xref>), splitting into two stout branches (Fig. <xref ref-type="fig" rid="F5">43c</xref>); ventral lobe relatively longer than lateral lobe in lateral view (Fig. <xref ref-type="fig" rid="F5">42d</xref>) in lateral view; in ventral view, apical part obviously archedly convex (Fig. <xref ref-type="fig" rid="F5">43d</xref>); lateral margins parallel in ventral view. Aedeagus (Figs <xref ref-type="fig" rid="F5">42</xref>, <xref ref-type="fig" rid="F5">43</xref>) with one long, hooked process near middle (Fig. <xref ref-type="fig" rid="F5">42e</xref>) in lateral view, directed to caudad.</p></tp:treatment-sec><tp:treatment-sec sec-type="etymology" id="SECID0EQOBG"><title>Etymology.</title><p>The specific name is derived from the Latin words “<tp:taxon-name><tp:taxon-name-part taxon-name-part-type="genus" reg="Sivaloka"/><tp:taxon-name-part taxon-name-part-type="species" reg="arcuata">arcuata</tp:taxon-name-part></tp:taxon-name>” in reference to the genital styles which bear an arched prominence on the base before the capitulum.</p></tp:treatment-sec><tp:treatment-sec sec-type="host" id="SECID0E6OBG"><title>Host plant.</title><p>Unknown.</p></tp:treatment-sec><tp:treatment-sec sec-type="distribution" id="SECID0EEPBG"><title>Distribution.</title><p>China (Guizhou).</p></tp:treatment-sec><tp:treatment-sec sec-type="remarks" id="SECID0EJPBG"><title>Remarks.</title><p>The new species is similar to <italic><tp:taxon-name><tp:taxon-name-part taxon-name-part-type="genus" reg="Sivaloka">S.</tp:taxon-name-part> <tp:taxon-name-part taxon-name-part-type="species" reg="limacodes">limacodes</tp:taxon-name-part></tp:taxon-name></italic> Distant, 1906, but it differs from it by: 1) frons dark brown or yellow-brown, without any band (Fig. <xref ref-type="fig" rid="F4">33</xref>) (frons with pale and transverse line near middle in <italic><tp:taxon-name><tp:taxon-name-part taxon-name-part-type="genus" reg="Sivaloka">S.</tp:taxon-name-part> <tp:taxon-name-part taxon-name-part-type="species" reg="limacodes">limacodes</tp:taxon-name-part></tp:taxon-name></italic>); 2) clypeus without median carina, basal part swollen, apical part sunken (Fig. <xref ref-type="fig" rid="F4">33</xref>) (clypeus with stout median carina, relatively flat in <italic><tp:taxon-name><tp:taxon-name-part taxon-name-part-type="genus" reg="Sivaloka">S.</tp:taxon-name-part> <tp:taxon-name-part taxon-name-part-type="species" reg="limacodes">limacodes</tp:taxon-name-part></tp:taxon-name></italic>) ; 3) forewings 2.00 times longer than their maximum breadth (Fig. <xref ref-type="fig" rid="F5">36</xref>) (forewings 1.40 times longer than their maximum breadth in <italic><tp:taxon-name><tp:taxon-name-part taxon-name-part-type="genus" reg="Sivaloka">S.</tp:taxon-name-part> <tp:taxon-name-part taxon-name-part-type="species" reg="limacodes">limacodes</tp:taxon-name-part></tp:taxon-name></italic>).</p></tp:treatment-sec><tp:treatment-sec><!--Section generated to contain objects referenced in tp:taxon-treatment.--><fig id="F4" position="float" orientation="portrait"><object-id xmlns:xlink="http://www.w3.org/1999/xlink" content-type="doi" xlink:type="simple">10.3897/zookeys.917.47326.figures29-35</object-id><object-id xmlns:xlink="http://www.w3.org/1999/xlink" content-type="arpha" xlink:type="simple">AA605690-7FA0-5B0C-BA9E-CC3DD97BC242</object-id><label>Figures 29–35.</label><caption><p><italic><tp:taxon-name><tp:taxon-name-part taxon-name-part-type="genus" reg="Sivaloka">Sivaloka</tp:taxon-name-part> <tp:taxon-name-part taxon-name-part-type="species" reg="arcuata">arcuata</tp:taxon-name-part></tp:taxon-name></italic> Chang &amp; Chen, sp. nov. <bold>29–33</bold> holotype <bold>34–35</bold> paratype <bold>29, 34</bold> habitus, dorsal view <bold>30, 35</bold> habitus, lateral view <bold>31</bold> head and thorax, dorsal view <bold>32</bold> head and thorax, lateral view <bold>33</bold> head and thorax, ventral view. Scale bars: 0.5 mm. Abbreviations: ks = Pcu and A<sub>1</sub> keel-shaped; pl = hypocostal plate.</p></caption><graphic xmlns:xlink="http://www.w3.org/1999/xlink" xlink:href="zookeys-917-085-g004.jpg" position="float" orientation="portrait" xlink:type="simple" id="oo_387725.jpg"><uri content-type="original_file" xlink:type="simple">https://binary.pensoft.net/fig/387725</uri></graphic></fig><fig id="F5" position="float" orientation="portrait"><object-id xmlns:xlink="http://www.w3.org/1999/xlink" content-type="doi" xlink:type="simple">10.3897/zookeys.917.47326.figures36-43</object-id><object-id xmlns:xlink="http://www.w3.org/1999/xlink" content-type="arpha" xlink:type="simple">188B554C-4645-5EA7-85B4-1C81F6A83F2E</object-id><label>Figures 36–43.</label><caption><p><italic><tp:taxon-name><tp:taxon-name-part taxon-name-part-type="genus" reg="Sivaloka">Sivaloka</tp:taxon-name-part> <tp:taxon-name-part taxon-name-part-type="species" reg="arcuata">arcuata</tp:taxon-name-part></tp:taxon-name></italic> Chang &amp; Chen, <bold>sp. nov. 36</bold> forewing <bold>37</bold> hindwing <bold>38</bold> male genitalia, lateral view <bold>39</bold> male anal segment, dorsal view <bold>40</bold> genital styles, lateral view <bold>41</bold> capitulum of genital styles, ventral view <bold>42</bold> phallobase and aedeagus, lateral view <bold>43</bold> phallobase and aedeagus, ventral view. Scale bars: 0.5 mm. Abbreviations: ap = arched prominence; a = long hooked process; b = angular process; c = lateral lobe, d = ventral lobe; e = hooked process.</p></caption><graphic xmlns:xlink="http://www.w3.org/1999/xlink" xlink:href="zookeys-917-085-g005.jpg" position="float" orientation="portrait" xlink:type="simple" id="oo_387726.jpg"><uri content-type="original_file" xlink:type="simple">https://binary.pensoft.net/fig/387726</uri></graphic></fig></tp:treatment-sec></tp:taxon-treatment>
