# Supplementary material for: First records of the genera Sivaloka Distant, 1906, with two new species from China, and description of a new species of genus Kodaianella Fennah, 1956 (Hemiptera, Fulgoromorpha, Issidae)
Source: Zookeys. 2020 Mar 9;917:85–104. doi: 10.3897/zookeys.917.47326 (PMC7076059; doi:10.3897/zookeys.917.47326)
Supplement: XML Treatment for Sivaloka trigona [file zookeys.917.47326-treatment7.xml]

<!DOCTYPE tp:taxon-treatment
  PUBLIC "-//TaxonX//DTD Taxonomic Treatment Publishing DTD v0 20100105//EN" "tax-treatment-NSO.dtd">
<tp:taxon-treatment xmlns:tp="http://www.plazi.org/taxpub"><tp:treatment-meta><kwd-group><label>Taxon classification</label><kwd><named-content xmlns:xlink="http://www.w3.org/1999/xlink" content-type="kingdom">Animalia</named-content></kwd><kwd><named-content xmlns:xlink="http://www.w3.org/1999/xlink" content-type="order">Hemiptera</named-content></kwd><kwd><named-content xmlns:xlink="http://www.w3.org/1999/xlink" content-type="family">Issidae</named-content></kwd></kwd-group><mixed-citation publication-type="journal"><person-group><name><surname>Chang</surname><given-names>Zhi-Min</given-names></name><name><surname>Yang</surname><given-names>Lin</given-names></name><name><surname>Chen</surname><given-names>Xiang-Sheng</given-names></name></person-group><article-title>First records of the genera <italic><tp:taxon-name><tp:taxon-name-part taxon-name-part-type="genus" reg="Sivaloka">Sivaloka</tp:taxon-name-part></tp:taxon-name></italic> Distant, 1906, with two new species from China, and description of a new species of genus <italic><tp:taxon-name><tp:taxon-name-part taxon-name-part-type="genus" reg="Kodaianella">Kodaianella</tp:taxon-name-part></tp:taxon-name></italic> Fennah, 1956 (<tp:taxon-name><tp:taxon-name-part taxon-name-part-type="order">Hemiptera</tp:taxon-name-part></tp:taxon-name>, <tp:taxon-name><tp:taxon-name-part taxon-name-part-type="infraorder">Fulgoromorpha</tp:taxon-name-part></tp:taxon-name>, <tp:taxon-name><tp:taxon-name-part taxon-name-part-type="family">Issidae</tp:taxon-name-part></tp:taxon-name>)</article-title><source>Zookeys</source><day>09</day><month>3</month><year>2020</year><volume>917</volume><fpage>85</fpage><lpage>104</lpage><pub-id pub-id-type="doi">10.3897/zookeys.917.47326</pub-id></mixed-citation></tp:treatment-meta><tp:nomenclature><tp:taxon-name><object-id xmlns:xlink="http://www.w3.org/1999/xlink" content-type="arpha" xlink:type="simple">803A80FF-6D64-5E08-80FE-B42C978DC531</object-id>
            <tp:taxon-name-part taxon-name-part-type="genus" reg="Sivaloka">Sivaloka</tp:taxon-name-part>
            <tp:taxon-name-part taxon-name-part-type="species" reg="trigona">trigona</tp:taxon-name-part>
            <object-id xmlns:xlink="http://www.w3.org/1999/xlink" content-type="zoobank" xlink:type="simple">http://zoobank.org/D273CBAC-17A5-4B0B-9E6B-850C4ABE9386</object-id>
          </tp:taxon-name><tp:taxon-authority>Chang &amp; Chen</tp:taxon-authority><tp:taxon-status xmlns:xlink="http://www.w3.org/1999/xlink" xlink:type="simple">sp. nov.</tp:taxon-status><xref ref-type="fig" rid="F6">Figs 44–55</xref></tp:nomenclature><tp:treatment-sec sec-type="type material" id="SECID0EUSBG"><title>Type material.</title><p>Holotype: ♂, China: Guangxi, Yangshuo County (<named-content xmlns:xlink="http://www.w3.org/1999/xlink" content-type="dwc:verbatimCoordinates" xlink:type="simple"><named-content content-type="geo-json" specific-use="{&#34;type&#34;:&#34;Point&#34;,&#34;coordinates&#34;:[105.600000,24.983333]}" id="NCID0E4SBG" xlink:type="simple">24°59'N, 105°36'E</named-content></named-content>), 28 May 2009, W-B Zheng leg. (<abbrev xmlns:xlink="http://www.w3.org/1999/xlink" content-type="institution" xlink:title="Institute of Entomology, Guizhou University, Guiyang, China" id="ABBRID0ECTBG" xlink:type="simple">IEGU</abbrev>).</p></tp:treatment-sec><tp:treatment-sec sec-type="diagnosis" id="SECID0EHTBG"><title>Diagnosis.</title><p>This species is similar to <italic><tp:taxon-name><tp:taxon-name-part taxon-name-part-type="genus" reg="Sivaloka">S.</tp:taxon-name-part> <tp:taxon-name-part taxon-name-part-type="species" reg="arcuata">arcuata</tp:taxon-name-part></tp:taxon-name></italic> Chang &amp; Chen, sp. nov., but it differs from the latter by: 1) forewings with MP<sub>2</sub> dividing into two branches (Fig. <xref ref-type="fig" rid="F6">49</xref>); 2) dorsal margin of genital styles bearing one triangular prominence near middle (Fig. <xref ref-type="fig" rid="F6">52</xref>); 3) phallobase with dorsal lobe with a small spinous process near apical part (Fig. <xref ref-type="fig" rid="F6">54a</xref>), ventral margin with half-leaf process in basal 1/3 (Fig. <xref ref-type="fig" rid="F6">54b</xref>); 4) aedeagus in lateral view with one short, hooked process near basal 1/3, directing to cephalad (Fig. <xref ref-type="fig" rid="F6">54e</xref>).</p></tp:treatment-sec><tp:treatment-sec sec-type="description" id="SECID0EOUBG"><title>Description.</title><p>Body length (from apex of vertex to tip of forewings): male 5.00 mm; forewings: male 4.10 mm.</p></tp:treatment-sec><tp:treatment-sec sec-type="Coloration" id="SECID0ETUBG"><title>Coloration.</title><p>General color pale yellow (Figs <xref ref-type="fig" rid="F6">44</xref>, <xref ref-type="fig" rid="F6">45</xref>). Vertex, pronotum, and mesonotum (Fig. <xref ref-type="fig" rid="F6">46</xref>) pale yellow to brown. Gena (Fig. <xref ref-type="fig" rid="F6">47</xref>) dark brown, with one not obvious yellow band. Compound eyes and antennae black, ocelli pale (Fig. <xref ref-type="fig" rid="F6">47</xref>). Frons (Fig. <xref ref-type="fig" rid="F6">48</xref>) dark brown, with scores of pale verrucae along lateral margin. Clypeus black-brown (Fig. <xref ref-type="fig" rid="F6">48</xref>). Forewings (Figs <xref ref-type="fig" rid="F6">44</xref>, <xref ref-type="fig" rid="F6">45</xref>) pale yellow, with diffuse, dark brownish markings. Hindwings brown. Legs pale green or yellow-brown, tip of spines on hind tibiae and tarsi black.</p></tp:treatment-sec><tp:treatment-sec sec-type="Head and thorax" id="SECID0E4VBG"><title>Head and thorax.</title><p>Head (Fig. <xref ref-type="fig" rid="F6">46</xref>) including eyes, slightly broader than pronotum (1.07: 1.00). Vertex (Fig. <xref ref-type="fig" rid="F6">46</xref>) shorter in middle than the width at base (0.41: 1.00). Frons (Fig. <xref ref-type="fig" rid="F6">48</xref>) slightly shorter in middle than maximum breadth (0.69: 1.00); with median carina, its basal half distinct, reaching to the level of middle of frons, apical part feeble, nearly to the frontoclypeal suture. Clypeus (Fig. <xref ref-type="fig" rid="F6">48</xref>) triangular, with median carina; basal part swollen, apical part slightly sunken. Pronotum (Fig. <xref ref-type="fig" rid="F6">46</xref>) with median carina feeble. Mesonotum (Fig. <xref ref-type="fig" rid="F6">46</xref>) with median carina raised, basal part forked, fused in anterior margin; lateral carinae not obvious. Forewings (Fig. <xref ref-type="fig" rid="F6">49</xref>) 1.63 times as long as maximum breadth; ScP and RP convergent near base, ScP and RP long, parallel to anterior margin of forewing, reaching to outer margin; MP two branches in basal 1/3, MP<sub>1</sub> in distal 1/5 dividing into two branches or unbranched, MP<sub>2</sub> forked in distal 1/5; CuA forked into two branches in distal 1/3; CuP present; Pcu and A<sub>1</sub> united in middle of clavus, clavus almost reaching to 2/3 of forewing. Hindwings unknown. Spinal formula of hind leg (2)9/9/2.</p></tp:treatment-sec><tp:treatment-sec sec-type="Male genitalia" id="SECID0EFXBG"><title>Male genitalia.</title><p>Anal tube in dorsal view (Fig. <xref ref-type="fig" rid="F6">51</xref>) longer in middle than at widest breadth (2.57: 1.00), maximum width at middle of anal tube; anterior margin almost straight; lateral margins parallel, lateral margin slightly concave near apical 2/5. Anal style (Fig. <xref ref-type="fig" rid="F6">51</xref>) short and thin, located in basal 2/5, not surpassing the opening of anal pore. Pygofer (Fig. <xref ref-type="fig" rid="F6">50</xref>) irregularly rectangular; anterior and posterior margins parallel in lateral view; dorsal margin inclined to ventral margin. Genital styles (Fig. <xref ref-type="fig" rid="F6">52</xref>) irregularly triangular in lateral view; dorsal and ventral margins not parallel; dorsal margin with triangular prominence near middle at base of capitulum; ventral margin slightly arched. Capitulum of genital styles irregularly triangular; with irregular triangular, and thin, distinct neck (Fig. <xref ref-type="fig" rid="F6">53</xref>). Phallobase (Figs <xref ref-type="fig" rid="F6">54</xref>, <xref ref-type="fig" rid="F6">55</xref>) with dorsal lobe slightly expanded into membranous cystiform process; dorso-lateral lobe with a small spinous process near apical part (Fig. <xref ref-type="fig" rid="F6">54a</xref>) in lateral view; ventral margin with half-leaf process in basal 1/3, margin wavy (Fig. <xref ref-type="fig" rid="F6">54b</xref>); lateral lobe shorter than dorsal lobe (Fig. <xref ref-type="fig" rid="F6">54c</xref>), splitting into two branches, apical part appearing long thin finger, and basal part stout in ventral view (Fig. <xref ref-type="fig" rid="F6">55c</xref>); ventral lobe obviously shorter than lateral lobe in lateral view (Fig. <xref ref-type="fig" rid="F6">54d</xref>); in ventral view, apical margin of ventral lobe subtriangular and convex in middle; lateral margin of ventral lobe parallel in ventral view (Fig. <xref ref-type="fig" rid="F6">55d</xref>). Aedeagus (Figs <xref ref-type="fig" rid="F6">54</xref>, <xref ref-type="fig" rid="F6">55</xref>) with one relatively short, hooked process near basal 1/3 (Fig. <xref ref-type="fig" rid="F6">54e</xref>) in lateral view, directed to cephalad.</p><fig id="F6" position="float" orientation="portrait"><object-id xmlns:xlink="http://www.w3.org/1999/xlink" content-type="doi" xlink:type="simple">10.3897/zookeys.917.47326.figures44-55</object-id><object-id xmlns:xlink="http://www.w3.org/1999/xlink" content-type="arpha" xlink:type="simple">415493C9-4F07-5F90-BFC8-660D067603D2</object-id><label>Figures 44–55.</label><caption><p><italic><tp:taxon-name><tp:taxon-name-part taxon-name-part-type="genus" reg="Sivaloka">Sivaloka</tp:taxon-name-part> <tp:taxon-name-part taxon-name-part-type="species" reg="trigona">trigona</tp:taxon-name-part></tp:taxon-name></italic> Chang &amp; Chen, sp. nov. <bold>44</bold> habitus, dorsal view <bold>45</bold> habitus, lateral view <bold>46</bold> head and thorax, dorsal view <bold>47</bold> head and thorax, lateral view <bold>48</bold> head, ventral view <bold>49</bold> forewing <bold>50</bold> male genitalia, lateral view <bold>51</bold> male anal segment, dorsal view <bold>52</bold> genital styles, lateral view <bold>53</bold> capitulum of genital styles, ventral view <bold>54</bold> phallobase and aedeagus, lateral view <bold>55</bold> phallobase and aedeagus, ventral view. Scale bars: 0.5 mm. Abbreviations: tp = triangular prominence; a = small spinous process; b = half-leaf process; c = lateral lobe; d = ventral lobe; e = hooked process.</p></caption><graphic xmlns:xlink="http://www.w3.org/1999/xlink" xlink:href="zookeys-917-085-g006.jpg" position="float" orientation="portrait" xlink:type="simple" id="oo_387727.jpg"><uri content-type="original_file" xlink:type="simple">https://binary.pensoft.net/fig/387727</uri></graphic></fig></tp:treatment-sec><tp:treatment-sec sec-type="etymology" id="SECID0E21BG"><title>Etymology.</title><p>The specific name is derived from the Latin words “<italic><tp:taxon-name><tp:taxon-name-part taxon-name-part-type="genus" reg="Sivaloka"/><tp:taxon-name-part taxon-name-part-type="species" reg="trigona">trigona</tp:taxon-name-part></tp:taxon-name></italic>” in reference to the triangular prominence near the middle of the dorsal margin of the genital styles.</p></tp:treatment-sec><tp:treatment-sec sec-type="host" id="SECID0EL2BG"><title>Host plant.</title><p>Unknown.</p></tp:treatment-sec><tp:treatment-sec sec-type="distribution" id="SECID0EQ2BG"><title>Distribution.</title><p>China (Guangxi).</p></tp:treatment-sec><tp:treatment-sec sec-type="remarks" id="SECID0EV2BG"><title>Remarks.</title><p>The new species is similar to <italic><tp:taxon-name><tp:taxon-name-part taxon-name-part-type="genus" reg="Sivaloka">S.</tp:taxon-name-part> <tp:taxon-name-part taxon-name-part-type="species" reg="arcuata">arcuata</tp:taxon-name-part></tp:taxon-name></italic> Chang &amp; Chen, sp. nov. in appearance, but it differs the latter by: 1) dorsal margin of genital styles bearing one triangular prominence near middle (Fig. <xref ref-type="fig" rid="F6">52</xref>) (dorsal margin of genital styles bearing one arched prominence near middle in <italic><tp:taxon-name><tp:taxon-name-part taxon-name-part-type="genus" reg="Sivaloka">S.</tp:taxon-name-part> <tp:taxon-name-part taxon-name-part-type="species" reg="arcuata">arcuata</tp:taxon-name-part></tp:taxon-name></italic> (Fig. <xref ref-type="fig" rid="F5">40</xref>)); 2) phallobase (Fig. <xref ref-type="fig" rid="F6">54</xref>) with dorsal lobe with a small spinous process near apical part (Fig. <xref ref-type="fig" rid="F6">54a</xref>), ventral margin with half-leaf process in basal 1/3 (Fig. <xref ref-type="fig" rid="F6">54b</xref>) (phallobase with dorsal lobe with long hooked process near apical part in <italic><tp:taxon-name><tp:taxon-name-part taxon-name-part-type="genus" reg="Sivaloka">S.</tp:taxon-name-part> <tp:taxon-name-part taxon-name-part-type="species" reg="arcuata">arcuata</tp:taxon-name-part></tp:taxon-name></italic> (Fig. <xref ref-type="fig" rid="F5">42a</xref>), ventral margin with triangular process (Fig. <xref ref-type="fig" rid="F5">42b</xref>)); 3) aedeagus (Fig. <xref ref-type="fig" rid="F6">54</xref>) with one hooked process near basal 1/3 in lateral view, directed to cephalad (Fig. <xref ref-type="fig" rid="F6">54e</xref>)(aedeagus with one hooked process near middle in lateral view, directed to caudad (Fig. <xref ref-type="fig" rid="F5">42e</xref>))</p></tp:treatment-sec><tp:treatment-sec><!--Section generated to contain objects referenced in tp:taxon-treatment.--><fig id="F5" position="float" orientation="portrait"><object-id xmlns:xlink="http://www.w3.org/1999/xlink" content-type="doi" xlink:type="simple">10.3897/zookeys.917.47326.figures36-43</object-id><object-id xmlns:xlink="http://www.w3.org/1999/xlink" content-type="arpha" xlink:type="simple">188B554C-4645-5EA7-85B4-1C81F6A83F2E</object-id><label>Figures 36–43.</label><caption><p><italic><tp:taxon-name><tp:taxon-name-part taxon-name-part-type="genus" reg="Sivaloka">Sivaloka</tp:taxon-name-part> <tp:taxon-name-part taxon-name-part-type="species" reg="arcuata">arcuata</tp:taxon-name-part></tp:taxon-name></italic> Chang &amp; Chen, <bold>sp. nov. 36</bold> forewing <bold>37</bold> hindwing <bold>38</bold> male genitalia, lateral view <bold>39</bold> male anal segment, dorsal view <bold>40</bold> genital styles, lateral view <bold>41</bold> capitulum of genital styles, ventral view <bold>42</bold> phallobase and aedeagus, lateral view <bold>43</bold> phallobase and aedeagus, ventral view. Scale bars: 0.5 mm. Abbreviations: ap = arched prominence; a = long hooked process; b = angular process; c = lateral lobe, d = ventral lobe; e = hooked process.</p></caption><graphic xmlns:xlink="http://www.w3.org/1999/xlink" xlink:href="zookeys-917-085-g005.jpg" position="float" orientation="portrait" xlink:type="simple" id="oo_387726.jpg"><uri content-type="original_file" xlink:type="simple">https://binary.pensoft.net/fig/387726</uri></graphic></fig></tp:treatment-sec></tp:taxon-treatment>
